# Supplementary material for: Short-term fish predation destroys resilience of zooplankton communities and prevents recovery of phytoplankton control by zooplankton grazing
Source: PLoS One. 2019 Feb 15;14(2):e0212351. doi: 10.1371/journal.pone.0212351 (PMC6377254; doi:10.1371/journal.pone.0212351)
Supplement: S1 File — (XLSX) [file pone.0212351.s002.xlsx]

## Sheet: biomass, length, chemicals
Enclosure ID	Date	Fish	Sampling_day	total biomass (µg /liter)	total abundance (number of individuals/liter)	mean length (mm)	chla (µg /liter)	TP (µg /liter)
E1	2016-05-30	yes	1	39.1924	115.308	0.127132	80.99	128.53
E1	2016-06-06	yes	8	75.58	92.55	0.305421	80.99	128.53
E1	2016-06-13	yes	15	80.2821	115.446	0.279801	77.34	171.67
E1	2016-06-27	yes	29	270.027	602.222	0.215313	12.49	159.05
E1	2016-07-11	yes	43	262.547	539	0.202605	4.87	227.83
E10	2016-05-30	no	1	35.3948	50	0.2727	28.26	242.73
E10	2016-06-06	no	8	62.869	53.43	0.246225	28.26	242.73
E10	2016-06-13	no	15	56.3546	91.8667	0.141594	1.24	225.97
E10	2016-06-27	no	29	35.4171	43.7308	0.190878	1.22	218.85
E10	2016-07-11	no	43	60.3052	88.78	0.162574	0.53	142.33
E11	2016-05-30	no	1	21.5455	35.1077	0.182694	85.07	259.33
E11	2016-06-06	no	8	71.3915	127.311	0.220937	85.07	259.33
E11	2016-06-13	no	15	69.703	110.667	0.160789	6.03	218.17
E11	2016-06-27	no	29	39.1608	48.0727	0.184343	1.13	175.95
E11	2016-07-11	no	43	74.8174	117.067	0.167194	1.36	119.05
E12	2016-05-30	no	1	40.2003	88.5692	0.170265	73.92	246.63
E12	2016-06-06	no	8	76.6074	333.908	0.158918	73.92	246.63
E12	2016-06-13	no	15	112.055	309.227	0.150676	4.13	238.87
E12	2016-06-27	no	29	11.6067	53.2727	0.161687	1.94	146.95
E12	2016-07-11	no	43	10.551	126.075	0.123713	1	93.3123
E2	2016-05-30	yes	1	48.9288	263.887	0.148154	7.18	116.03
E2	2016-06-06	yes	8	124.641	211.938	0.243948	7.18	116.03
E2	2016-06-13	yes	15	54.1984	136.75	0.237606	46.79	166.67
E2	2016-06-27	yes	29	266.139	198.111	0.326681	7.18	148.35
E2	2016-07-11	yes	43	83.3112	244.061	0.149835	1.08	132.5
E3	2016-05-30	yes	1	43.6531	92.52	0.154728	7.24	141.83
E3	2016-06-06	yes	8	58.2697	76.7	0.201236	7.24	141.83
E3	2016-06-13	yes	15	18.6661	48.9532	0.214535	14.54	158.67
E3	2016-06-27	yes	29	157.43	356.091	0.170896	43.84	166.65
E3	2016-07-11	yes	43	202.24	518.325	0.144225	26.34	218.93
E4	2016-05-30	yes	1	41.4286	66.0667	0.149938	5.24	158.13
E4	2016-06-06	yes	8	75.471	91.9333	0.225628	5.24	158.13
E4	2016-06-13	yes	15	45.8882	82.8462	0.273703	160.14	151.37
E4	2016-06-27	yes	29	146.763	96.8125	0.442367	342.18	182.05
E4	2016-07-11	yes	43	423.072	106.434	0.576334	198.28	183.33
E6	2016-05-30	yes	1	36.6149	117.765	0.13705	150.3	141.63
E6	2016-06-06	yes	8	71.2078	83.2727	0.258967	150.3	141.63
E6	2016-06-13	yes	15	39.6106	43.0365	0.248268	204.92	197.57
E6	2016-06-27	yes	29	84.0739	216.975	0.218421	95.26	124.05
E6	2016-07-11	yes	43	447.236	878.295	0.144306	14.06	86.6
E7	2016-05-30	yes	1	29.9876	254.938	0.108655	165.31	169.73
E7	2016-06-06	yes	8	52.0125	97.25	0.184357	165.31	169.73
E7	2016-06-13	yes	15	116.846	106.917	0.209523	5.27	159.97
E7	2016-06-27	yes	29	63.773	70	0.15991	3.04	122.15
E7	2016-07-11	yes	43	183.805	197.571	0.267457	123.8	186.13
E9	2016-05-30	no	1	16.0051	30.04	0.165046	7.88	221.43
E9	2016-06-06	no	8	61.3862	104.967	0.149843	7.88	221.43
E9	2016-06-13	no	15	85.3825	140.846	0.141909	3.49	159.07
E9	2016-06-27	no	29	112.07	169.82	0.139652	1.81	144.15
E9	2016-07-11	no	43	134.896	208.2	0.160033	2.24	188.02

## Sheet: community composition
Enclosure ID	Date	Fish	Sampling_day	Group	Taxa	Biomass (µg /liter)
E1	2016-05-30	yes	1	Rotifera	Asplanchna	0.367586
E1	2016-05-30	yes	1	Cladocera	Bosmina	0.65652
E1	2016-05-30	yes	1	Cladocera	Chydorus	0.503746
E1	2016-05-30	yes	1	Copepotide	Copepotide	19.0186
E1	2016-05-30	yes	1	Cyclopoida	Cyclopoida	70.3363
E1	2016-05-30	yes	1	Cladocera	Daphnia	2.23054
E1	2016-05-30	yes	1	Rotifera	Euchlanis	5.28069
E1	2016-05-30	yes	1	Calanoida	Calanoida	0.564197
E1	2016-05-30	yes	1	Rotifera	Keratella	1.57362
E1	2016-05-30	yes	1	Rotifera	Lepadella	0.4046
E1	2016-05-30	yes	1	Rotifera	Monostyla	0.064795
E1	2016-05-30	yes	1	Nauplii	Nauplii	407.469
E1	2016-05-30	yes	1	Rotifera	Notholca	1.03169
E1	2016-06-06	yes	8	Cladocera	Bosmina	5.55393
E1	2016-06-06	yes	8	Calanoida	Calanoida	3.2212
E1	2016-06-06	yes	8	Cladocera	Chydorus	22.5505
E1	2016-06-06	yes	8	Copepotide	Copepotide	182.601
E1	2016-06-06	yes	8	Cyclopoida	Cyclopoida	85.1025
E1	2016-06-06	yes	8	Cladocera	Daphnia	85.259
E1	2016-06-06	yes	8	Rotifera	Keratella	0.192202
E1	2016-06-06	yes	8	Rotifera	Keratella	5.6969
E1	2016-06-06	yes	8	Nauplii	Nauplii	365.513
E1	2016-06-06	yes	8	Rotifera	Notholca	0.109375
E1	2016-06-13	yes	15	Cladocera	Bosmina	35.7969
E1	2016-06-13	yes	15	Cladocera	Chydorus	37.8904
E1	2016-06-13	yes	15	Copepotide	Copepotide	228.551
E1	2016-06-13	yes	15	Cyclopoida	Cyclopoida	179.72
E1	2016-06-13	yes	15	Cladocera	Daphnia	4.77818
E1	2016-06-13	yes	15	Rotifera	Brachionus	0.180044
E1	2016-06-13	yes	15	Rotifera	Lepadella	0.0140906
E1	2016-06-13	yes	15	Nauplii	Nauplii	296.689
E1	2016-06-13	yes	15	Rotifera	Keratella	18.7042
E1	2016-06-13	yes	15	Rotifera	Keratella	0.496747
E1	2016-06-27	yes	29	Cladocera	Bosmina	1496.43
E1	2016-06-27	yes	29	Cladocera	Chydorus	181.463
E1	2016-06-27	yes	29	Copepotide	Copepotide	206.718
E1	2016-06-27	yes	29	Cyclopoida	Cyclopoida	66.759
E1	2016-06-27	yes	29	Cladocera	Eubosmina	15.7731
E1	2016-06-27	yes	29	Rotifera	Keratella	3.65487
E1	2016-06-27	yes	29	Nauplii	Nauplii	375.546
E1	2016-06-27	yes	29	Rotifera	Keratella	83.6782
E1	2016-06-27	yes	29	Rotifera	Keratella	0.22571
E1	2016-07-11	yes	43	Cladocera	Bosmina	1321.81
E1	2016-07-11	yes	43	Cladocera	Chydorus	153.339
E1	2016-07-11	yes	43	Copepotide	Copepotide	85.6283
E1	2016-07-11	yes	43	Cyclopoida	Cyclopoida	145.489
E1	2016-07-11	yes	43	Cladocera	Daphnia	228.627
E1	2016-07-11	yes	43	Cladocera	Eubosmina	19.4039
E1	2016-07-11	yes	43	Rotifera	Keratella	9.42744
E1	2016-07-11	yes	43	Rotifera	Lecane	0.0722938
E1	2016-07-11	yes	43	Nauplii	Nauplii	894.443
E1	2016-07-11	yes	43	Rotifera	Keratella	29.7333
E1	2016-07-11	yes	43	Rotifera	Keratella	0.039125
E10	2016-05-30	no	1	Cladocera	Bosmina	0.177563
E10	2016-05-30	no	1	Copepotide	Copepotide	29.1622
E10	2016-05-30	no	1	Cyclopoida	Cyclopoida	40.2021
E10	2016-05-30	no	1	Calanoida	Calanoida	10.6507
E10	2016-05-30	no	1	Cladocera	Daphnia	181.607
E10	2016-05-30	no	1	Rotifera	Brachionus	1.21994
E10	2016-05-30	no	1	Rotifera	Brachionus	124.901
E10	2016-05-30	no	1	Rotifera	Euchlanis	0.247359
E10	2016-05-30	no	1	Rotifera	Keratella	1.77161
E10	2016-05-30	no	1	Rotifera	Keratella	0.37893
E10	2016-05-30	no	1	Rotifera	Lepadella	0.0988594
E10	2016-05-30	no	1	Rotifera	Monostyla	0.0628031
E10	2016-05-30	no	1	Nauplii	Nauplii	104.738
E10	2016-05-30	no	1	Rotifera	Synchaeta	0.308938
E10	2016-06-06	no	8	Cladocera	Bosmina	1.44423
E10	2016-06-06	no	8	Copepotide	Copepotide	16.5645
E10	2016-06-06	no	8	Cyclopoida	Cyclopoida	33.3977
E10	2016-06-06	no	8	Calanoida	Calanoida	14.9756
E10	2016-06-06	no	8	Cladocera	Daphnia	294.527
E10	2016-06-06	no	8	Rotifera	Lepadella	0.0380219
E10	2016-06-06	no	8	Rotifera	Monostyla	0.0279594
E10	2016-06-06	no	8	Nauplii	Nauplii	264.707
E10	2016-06-06	no	8	Rotifera	Keratella	2.54752
E10	2016-06-06	no	8	Rotifera	Keratella	0.460574
E10	2016-06-13	no	15	Cladocera	Bosmina	3.03476
E10	2016-06-13	no	15	Calanoida	Calanoida	9.47678
E10	2016-06-13	no	15	Copepotide	Copepotide	6.38057
E10	2016-06-13	no	15	Cyclopoida	Cyclopoida	10.1434
E10	2016-06-13	no	15	Cladocera	Daphnia	11.263
E10	2016-06-13	no	15	Cladocera	Eubosmina	2.4372
E10	2016-06-13	no	15	Nauplii	Nauplii	460.685
E10	2016-06-13	no	15	Rotifera	Keratella	2.47651
E10	2016-06-13	no	15	Rotifera	Keratella	1.29432
E10	2016-06-27	no	29	Cladocera	Bosmina	30.3493
E10	2016-06-27	no	29	Calanoida	Calanoida	2.86587
E10	2016-06-27	no	29	Cladocera	Chydorus	5.9057
E10	2016-06-27	no	29	Copepotide	Copepotide	7.97414
E10	2016-06-27	no	29	Cyclopoida	Cyclopoida	12.7318
E10	2016-06-27	no	29	Cladocera	Daphnia	71.1466
E10	2016-06-27	no	29	Cladocera	Eubosmina	0.0729527
E10	2016-06-27	no	29	Rotifera	Keratella	0.245409
E10	2016-06-27	no	29	Rotifera	Lepadella	0.008575
E10	2016-06-27	no	29	Rotifera	Monostyla	0.0362719
E10	2016-06-27	no	29	Nauplii	Nauplii	328.407
E10	2016-06-27	no	29	Rotifera	Keratella	0.665418
E10	2016-06-27	no	29	Rotifera	Keratella	0.0134313
E10	2016-07-11	no	43	Cladocera	Bosmina	23.7803
E10	2016-07-11	no	43	Cladocera	Chydorus	82.3397
E10	2016-07-11	no	43	Copepotide	Copepotide	11.8281
E10	2016-07-11	no	43	Cyclopoida	Cyclopoida	21.5407
E10	2016-07-11	no	43	Cladocera	Daphnia	27.9379
E10	2016-07-11	no	43	Rotifera	Keratella	0.586938
E10	2016-07-11	no	43	Rotifera	Monostyla	0.034825
E10	2016-07-11	no	43	Nauplii	Nauplii	431.363
E10	2016-07-11	no	43	Rotifera	Keratella	3.59928
E10	2016-07-11	no	43	Rotifera	Trichocerca	0.04212
E11	2016-05-30	no	1	Cladocera	Bosmina	0.308267
E11	2016-05-30	no	1	Calanoida	Calanoida	3.10143
E11	2016-05-30	no	1	Copepotide	Copepotide	21.0654
E11	2016-05-30	no	1	Cyclopoida	Cyclopoida	55.0502
E11	2016-05-30	no	1	Cladocera	Daphnia	2.96605
E11	2016-05-30	no	1	Rotifera	Brachionus	9.61292
E11	2016-05-30	no	1	Rotifera	Brachionus	0.098304
E11	2016-05-30	no	1	Rotifera	Keratella	0.008
E11	2016-05-30	no	1	Rotifera	Keratella	1.77441
E11	2016-05-30	no	1	Rotifera	Keratella	0.067264
E11	2016-05-30	no	1	Rotifera	Lepadella	0.029905
E11	2016-05-30	no	1	Nauplii	Nauplii	183.262
E11	2016-05-30	no	1	Rotifera	Synchaeta	2.74776
E11	2016-06-06	no	8	Cladocera	Bosmina	3.20906
E11	2016-06-06	no	8	Copepotide	Copepotide	17.7308
E11	2016-06-06	no	8	Cyclopoida	Cyclopoida	58.8404
E11	2016-06-06	no	8	Calanoida	Calanoida	15.2468
E11	2016-06-06	no	8	Cladocera	Daphnia	5.21944
E11	2016-06-06	no	8	Rotifera	Brachionus	123.355
E11	2016-06-06	no	8	Nauplii	Nauplii	411.378
E11	2016-06-06	no	8	Rotifera	Keratella	7.34532
E11	2016-06-06	no	8	Rotifera	Keratella	0.199015
E11	2016-06-13	no	15	Cladocera	Bosmina	5.14197
E11	2016-06-13	no	15	Calanoida	Calanoida	20.071
E11	2016-06-13	no	15	Copepotide	Copepotide	33.3561
E11	2016-06-13	no	15	Cyclopoida	Cyclopoida	42.192
E11	2016-06-13	no	15	Cladocera	Eubosmina	3.72472
E11	2016-06-13	no	15	Cladocera	Daphnia	20.8917
E11	2016-06-13	no	15	Nauplii	Nauplii	487.522
E11	2016-06-13	no	15	Rotifera	Keratella	13.9416
E11	2016-06-13	no	15	Rotifera	Keratella	0.485472
E11	2016-06-27	no	29	Cladocera	Bosmina	39.4328
E11	2016-06-27	no	29	Calanoida	Calanoida	4.7165
E11	2016-06-27	no	29	Copepotide	Copepotide	6.17162
E11	2016-06-27	no	29	Cyclopoida	Cyclopoida	20.1074
E11	2016-06-27	no	29	Cladocera	Daphnia	65.1355
E11	2016-06-27	no	29	Cladocera	Eubosmina	0.148859
E11	2016-06-27	no	29	Rotifera	Keratella	0.558704
E11	2016-06-27	no	29	Rotifera	Monostyla	0.008575
E11	2016-06-27	no	29	Nauplii	Nauplii	293.538
E11	2016-06-27	no	29	Rotifera	Keratella	0.942783
E11	2016-06-27	no	29	Rotifera	Keratella	0.00729
E11	2016-07-11	no	43	Cladocera	Bosmina	76.8751
E11	2016-07-11	no	43	Calanoida	Calanoida	1.05335
E11	2016-07-11	no	43	Cladocera	Chydorus	2.32793
E11	2016-07-11	no	43	Copepotide	Copepotide	9.08888
E11	2016-07-11	no	43	Cyclopoida	Cyclopoida	30.0606
E11	2016-07-11	no	43	Cladocera	Daphnia	46.4512
E11	2016-07-11	no	43	Rotifera	Keratella	2.48719
E11	2016-07-11	no	43	Nauplii	Nauplii	503.534
E11	2016-07-11	no	43	Rotifera	Keratella	1.47857
E12	2016-05-30	no	1	Cladocera	Bosmina	0.319346
E12	2016-05-30	no	1	Copepotide	Copepotide	37.1633
E12	2016-05-30	no	1	Cyclopoida	Cyclopoida	71.2113
E12	2016-05-30	no	1	Cladocera	Daphnia	7.55823
E12	2016-05-30	no	1	Rotifera	Brachionus	0.49929
E12	2016-05-30	no	1	Rotifera	Brachionus	25.5037
E12	2016-05-30	no	1	Rotifera	Euchlanis	0.550125
E12	2016-05-30	no	1	Rotifera	Keratella	0.620816
E12	2016-05-30	no	1	Rotifera	Keratella	22.903
E12	2016-05-30	no	1	Rotifera	Lepadella	0.1427
E12	2016-05-30	no	1	Rotifera	Monostyla	0.04792
E12	2016-05-30	no	1	Nauplii	Nauplii	355.112
E12	2016-05-30	no	1	Rotifera	Synchaeta	0.972959
E12	2016-06-06	no	8	Cladocera	Bosmina	5.15214
E12	2016-06-06	no	8	Cladocera	Chydorus	0.116111
E12	2016-06-06	no	8	Copepotide	Copepotide	70.2122
E12	2016-06-06	no	8	Cyclopoida	Cyclopoida	104.406
E12	2016-06-06	no	8	Calanoida	Calanoida	4.12034
E12	2016-06-06	no	8	Cladocera	Daphnia	72.5812
E12	2016-06-06	no	8	Rotifera	Brachionus	2.51748
E12	2016-06-06	no	8	Rotifera	Brachionus	1.25321
E12	2016-06-06	no	8	Rotifera	Euchlanis	0.78125
E12	2016-06-06	no	8	Rotifera	Monostyla	0.01715
E12	2016-06-06	no	8	Nauplii	Nauplii	526.639
E12	2016-06-06	no	8	Rotifera	Keratella	204.942
E12	2016-06-06	no	8	Rotifera	Keratella	3.15799
E12	2016-06-13	no	15	Cladocera	Bosmina	37.1809
E12	2016-06-13	no	15	Calanoida	Calanoida	4.54915
E12	2016-06-13	no	15	Cladocera	Chydorus	4.51312
E12	2016-06-13	no	15	Copepotide	Copepotide	30.1411
E12	2016-06-13	no	15	Cyclopoida	Cyclopoida	149.9
E12	2016-06-13	no	15	Cladocera	Daphnia	183.194
E12	2016-06-13	no	15	Rotifera	Keratella	0.0122825
E12	2016-06-13	no	15	Rotifera	Monostyla	0.01715
E12	2016-06-13	no	15	Nauplii	Nauplii	723.076
E12	2016-06-13	no	15	Rotifera	Keratella	93.9816
E12	2016-06-13	no	15	Rotifera	Keratella	6.04308
E12	2016-06-27	no	29	Cladocera	Bosmina	66.7246
E12	2016-06-27	no	29	Calanoida	Calanoida	0.83386
E12	2016-06-27	no	29	Cladocera	Chydorus	19.716
E12	2016-06-27	no	29	Cyclopoida	Cyclopoida	11.766
E12	2016-06-27	no	29	Cladocera	Daphnia	6.57041
E12	2016-06-27	no	29	Rotifera	Keratella	2.81863
E12	2016-06-27	no	29	Rotifera	Lecane	0.0281531
E12	2016-06-27	no	29	Rotifera	Monostyla	0.0154406
E12	2016-06-27	no	29	Nauplii	Nauplii	18.9407
E12	2016-06-27	no	29	Rotifera	Keratella	0.256156
E12	2016-06-27	no	29	Rotifera	Keratella	0.00421875
E12	2016-07-11	no	43	Cladocera	Bosmina	30.601
E12	2016-07-11	no	43	Cladocera	Chydorus	34.535
E12	2016-07-11	no	43	Rotifera	Keratella	3.94153
E12	2016-07-11	no	43	Rotifera	Lecane	0.731715
E12	2016-07-11	no	43	Rotifera	Monostyla	0.150569
E12	2016-07-11	no	43	Nauplii	Nauplii	13.8743
E12	2016-07-11	no	43	Rotifera	Keratella	0.56133
E12	2016-07-11	no	43	Rotifera	Keratella	0.0122825
E2	2016-05-30	yes	1	Rotifera	Asplanchna	0.426006
E2	2016-05-30	yes	1	Cladocera	Bosmina	0.9851
E2	2016-05-30	yes	1	Rotifera	Brachionus	45.4852
E2	2016-05-30	yes	1	Rotifera	Brachionus	29.2284
E2	2016-05-30	yes	1	Cladocera	Chydorus	7.38449
E2	2016-05-30	yes	1	Copepotide	Copepotide	8.96512
E2	2016-05-30	yes	1	Cyclopoida	Cyclopoida	68.1242
E2	2016-05-30	yes	1	Cladocera	Daphnia	70.4442
E2	2016-05-30	yes	1	Rotifera	Euchlanis	0.574148
E2	2016-05-30	yes	1	Calanoida	Calanoida	7.52048
E2	2016-05-30	yes	1	Rotifera	Keratella	0.0492075
E2	2016-05-30	yes	1	Rotifera	Keratella	127.157
E2	2016-05-30	yes	1	Rotifera	Keratella	0.0122825
E2	2016-05-30	yes	1	Rotifera	Lepadella	0.22725
E2	2016-05-30	yes	1	Nauplii	Nauplii	414.134
E2	2016-05-30	yes	1	Rotifera	Notholca	2.14328
E2	2016-06-06	yes	8	Cladocera	Bosmina	4.65788
E2	2016-06-06	yes	8	Calanoida	Calanoida	16.2743
E2	2016-06-06	yes	8	Cladocera	Chydorus	13.7495
E2	2016-06-06	yes	8	Copepotide	Copepotide	28.5347
E2	2016-06-06	yes	8	Cyclopoida	Cyclopoida	86.8965
E2	2016-06-06	yes	8	Cladocera	Daphnia	292.114
E2	2016-06-06	yes	8	Rotifera	Asplanchna	33.257
E2	2016-06-06	yes	8	Rotifera	Brachionus	1.78746
E2	2016-06-06	yes	8	Rotifera	Keratella	0.34798
E2	2016-06-06	yes	8	Rotifera	Keratella	786.396
E2	2016-06-06	yes	8	Rotifera	Lepadella	0.16875
E2	2016-06-06	yes	8	Nauplii	Nauplii	351.293
E2	2016-06-06	yes	8	Rotifera	Synchaeta	4.86325
E2	2016-06-13	yes	15	Cladocera	Alona	32.4365
E2	2016-06-13	yes	15	Cladocera	Bosmina	5.17892
E2	2016-06-13	yes	15	Cladocera	Chydorus	69.5634
E2	2016-06-13	yes	15	Copepotide	Copepotide	163.13
E2	2016-06-13	yes	15	Cyclopoida	Cyclopoida	147.772
E2	2016-06-13	yes	15	Cladocera	Daphnia	2.14592
E2	2016-06-13	yes	15	Rotifera	Asplanchna	2.00439
E2	2016-06-13	yes	15	Rotifera	Lepadella	0.0811125
E2	2016-06-13	yes	15	Nauplii	Nauplii	200.551
E2	2016-06-13	yes	15	Rotifera	Keratella	26.8314
E2	2016-06-13	yes	15	Rotifera	Keratella	0.499372
E2	2016-06-13	yes	15	Rotifera	Synchaeta	0.186194
E2	2016-06-27	yes	29	Cladocera	Bosmina	32.7789
E2	2016-06-27	yes	29	Cladocera	Chydorus	146.752
E2	2016-06-27	yes	29	Copepotide	Copepotide	420.563
E2	2016-06-27	yes	29	Cyclopoida	Cyclopoida	771.468
E2	2016-06-27	yes	29	Cladocera	Daphnia	709.789
E2	2016-06-27	yes	29	Rotifera	Keratella	3.33766
E2	2016-06-27	yes	29	Nauplii	Nauplii	309.094
E2	2016-06-27	yes	29	Rotifera	Keratella	1.42707
E2	2016-06-27	yes	29	Rotifera	Keratella	0.039145
E2	2016-07-11	yes	43	Cladocera	Alona	1.25611
E2	2016-07-11	yes	43	Cladocera	Bosmina	44.5051
E2	2016-07-11	yes	43	Cladocera	Chydorus	39.7602
E2	2016-07-11	yes	43	Copepotide	Copepotide	44.9197
E2	2016-07-11	yes	43	Cyclopoida	Cyclopoida	118.825
E2	2016-07-11	yes	43	Cladocera	Daphnia	171.808
E2	2016-07-11	yes	43	Cladocera	Eubosmina	1.86699
E2	2016-07-11	yes	43	Rotifera	Keratella	15.1122
E2	2016-07-11	yes	43	Nauplii	Nauplii	478.086
E2	2016-07-11	yes	43	Rotifera	Keratella	0.270641
E2	2016-07-11	yes	43	Rotifera	Keratella	0.0122825
E3	2016-05-30	yes	1	Rotifera	Asplanchna	1.68412
E3	2016-05-30	yes	1	Cladocera	Bosmina	0.414758
E3	2016-05-30	yes	1	Rotifera	Brachionus	0.33852
E3	2016-05-30	yes	1	Rotifera	Brachionus	1.97492
E3	2016-05-30	yes	1	Cladocera	Chydorus	1.96962
E3	2016-05-30	yes	1	Copepotide	Copepotide	27.9698
E3	2016-05-30	yes	1	Cyclopoida	Cyclopoida	41.0676
E3	2016-05-30	yes	1	Cladocera	Daphnia	6.37575
E3	2016-05-30	yes	1	Rotifera	Euchlanis	2.21808
E3	2016-05-30	yes	1	Rotifera	Keratella	0.04394
E3	2016-05-30	yes	1	Rotifera	Keratella	5.76905
E3	2016-05-30	yes	1	Rotifera	Lepadella	1.03618
E3	2016-05-30	yes	1	Rotifera	Monostyla	0.319525
E3	2016-05-30	yes	1	Nauplii	Nauplii	563.609
E3	2016-05-30	yes	1	Rotifera	Notholca	0.0060025
E3	2016-06-06	yes	8	Cladocera	Bosmina	1.45527
E3	2016-06-06	yes	8	Cladocera	Chydorus	16.4476
E3	2016-06-06	yes	8	Copepotide	Copepotide	62.8984
E3	2016-06-06	yes	8	Cyclopoida	Cyclopoida	86.3996
E3	2016-06-06	yes	8	Cladocera	Daphnia	50.4041
E3	2016-06-06	yes	8	Calanoida	Calanoida	3.15313
E3	2016-06-06	yes	8	Rotifera	Brachionus	1.08837
E3	2016-06-06	yes	8	Rotifera	Keratella	0.06149
E3	2016-06-06	yes	8	Rotifera	Keratella	8.63628
E3	2016-06-06	yes	8	Rotifera	Lepadella	0.0882438
E3	2016-06-06	yes	8	Nauplii	Nauplii	468.362
E3	2016-06-06	yes	8	Rotifera	Notholca	0.24192
E3	2016-06-13	yes	15	Cladocera	Alona	9.77295
E3	2016-06-13	yes	15	Cladocera	Bosmina	2.31257
E3	2016-06-13	yes	15	Cladocera	Chydorus	26.503
E3	2016-06-13	yes	15	Copepotide	Copepotide	60.4472
E3	2016-06-13	yes	15	Cyclopoida	Cyclopoida	11.4866
E3	2016-06-13	yes	15	Cladocera	Eubosmina	0.982565
E3	2016-06-13	yes	15	Cladocera	Daphnia	0.27803
E3	2016-06-13	yes	15	Rotifera	Brachionus	2.02961
E3	2016-06-13	yes	15	Rotifera	Asplanchna	0.0893882
E3	2016-06-13	yes	15	Rotifera	Keratella	0.0180603
E3	2016-06-13	yes	15	Rotifera	Lepadella	0.126672
E3	2016-06-13	yes	15	Rotifera	Monostyla	0.0171431
E3	2016-06-13	yes	15	Nauplii	Nauplii	155.874
E3	2016-06-13	yes	15	Rotifera	Keratella	9.57471
E3	2016-06-13	yes	15	Rotifera	Keratella	0.478481
E3	2016-06-27	yes	29	Cladocera	Bosmina	96.8963
E3	2016-06-27	yes	29	Cladocera	Chydorus	424.519
E3	2016-06-27	yes	29	Copepotide	Copepotide	74.6461
E3	2016-06-27	yes	29	Cyclopoida	Cyclopoida	63.5333
E3	2016-06-27	yes	29	Cladocera	Eubosmina	8.6009
E3	2016-06-27	yes	29	Cladocera	Daphnia	15.4261
E3	2016-06-27	yes	29	Rotifera	Brachionus	0.223433
E3	2016-06-27	yes	29	Rotifera	Keratella	4.04882
E3	2016-06-27	yes	29	Nauplii	Nauplii	963.382
E3	2016-06-27	yes	29	Rotifera	Keratella	79.8816
E3	2016-06-27	yes	29	Rotifera	Keratella	0.568783
E3	2016-07-11	yes	43	Cladocera	Bosmina	361.97
E3	2016-07-11	yes	43	Cladocera	Chydorus	147.215
E3	2016-07-11	yes	43	Copepotide	Copepotide	27.554
E3	2016-07-11	yes	43	Cyclopoida	Cyclopoida	69.5582
E3	2016-07-11	yes	43	Cladocera	Daphnia	40.2324
E3	2016-07-11	yes	43	Cladocera	Eubosmina	6.94195
E3	2016-07-11	yes	43	Rotifera	Keratella	8.61549
E3	2016-07-11	yes	43	Rotifera	Monostyla	0.0649013
E3	2016-07-11	yes	43	Nauplii	Nauplii	1548.9
E3	2016-07-11	yes	43	Rotifera	Keratella	8.87049
E3	2016-07-11	yes	43	Rotifera	Keratella	4.7167
E4	2016-05-30	yes	1	Cladocera	Bosmina	0.398541
E4	2016-05-30	yes	1	Calanoida	Calanoida	1.66905
E4	2016-05-30	yes	1	Copepotide	Copepotide	9.43118
E4	2016-05-30	yes	1	Cyclopoida	Cyclopoida	57.6582
E4	2016-05-30	yes	1	Cladocera	Daphnia	18.2104
E4	2016-05-30	yes	1	Rotifera	Euchlanis	0.18308
E4	2016-05-30	yes	1	Rotifera	Brachionus	4.04042
E4	2016-05-30	yes	1	Rotifera	Brachionus	2.91925
E4	2016-05-30	yes	1	Rotifera	Keratella	0.078334
E4	2016-05-30	yes	1	Rotifera	Keratella	1.34302
E4	2016-05-30	yes	1	Rotifera	Keratella	0.12398
E4	2016-05-30	yes	1	Nauplii	Nauplii	401.088
E4	2016-06-06	yes	8	Cladocera	Bosmina	3.05169
E4	2016-06-06	yes	8	Copepotide	Copepotide	61.0933
E4	2016-06-06	yes	8	Cyclopoida	Cyclopoida	85.5733
E4	2016-06-06	yes	8	Calanoida	Calanoida	15.2635
E4	2016-06-06	yes	8	Cladocera	Daphnia	141.549
E4	2016-06-06	yes	8	Rotifera	Brachionus	1.35056
E4	2016-06-06	yes	8	Rotifera	Euchlanis	0.455625
E4	2016-06-06	yes	8	Rotifera	Keratella	0.642222
E4	2016-06-06	yes	8	Rotifera	Keratella	3.42717
E4	2016-06-06	yes	8	Rotifera	Lepadella	0.02048
E4	2016-06-06	yes	8	Nauplii	Nauplii	593.048
E4	2016-06-06	yes	8	Rotifera	Synchaeta	0.17689
E4	2016-06-13	yes	15	Cladocera	Bosmina	6.44676
E4	2016-06-13	yes	15	Cladocera	Chydorus	0.709379
E4	2016-06-13	yes	15	Copepotide	Copepotide	199.954
E4	2016-06-13	yes	15	Cyclopoida	Cyclopoida	178.789
E4	2016-06-13	yes	15	Cladocera	Eubosmina	2.44279
E4	2016-06-13	yes	15	Cladocera	Daphnia	5.19495
E4	2016-06-13	yes	15	Rotifera	Asplanchna	1.21907
E4	2016-06-13	yes	15	Rotifera	Keratella	0.0112613
E4	2016-06-13	yes	15	Rotifera	Lepadella	0.01715
E4	2016-06-13	yes	15	Nauplii	Nauplii	188.753
E4	2016-06-13	yes	15	Rotifera	Keratella	11.0214
E4	2016-06-13	yes	15	Rotifera	Keratella	1.88716
E4	2016-06-13	yes	15	Rotifera	Brachionus	0.10125
E4	2016-06-27	yes	29	Cladocera	Bosmina	12.2186
E4	2016-06-27	yes	29	Cladocera	Chydorus	7.74865
E4	2016-06-27	yes	29	Copepotide	Copepotide	370.335
E4	2016-06-27	yes	29	Cyclopoida	Cyclopoida	535.095
E4	2016-06-27	yes	29	Cladocera	Daphnia	10.0739
E4	2016-06-27	yes	29	Rotifera	Keratella	0.03474
E4	2016-06-27	yes	29	Nauplii	Nauplii	237.094
E4	2016-06-27	yes	29	Rotifera	Keratella	1.50301
E4	2016-07-11	yes	43	Cladocera	Bosmina	8.87778
E4	2016-07-11	yes	43	Cladocera	Chydorus	48.6208
E4	2016-07-11	yes	43	Copepotide	Copepotide	220.596
E4	2016-07-11	yes	43	Cyclopoida	Cyclopoida	3286.39
E4	2016-07-11	yes	43	Cladocera	Daphnia	87.1882
E4	2016-07-11	yes	43	Rotifera	Keratella	0.0629681
E4	2016-07-11	yes	43	Nauplii	Nauplii	155.078
E4	2016-07-11	yes	43	Rotifera	Keratella	0.772239
E4	2016-07-11	yes	43	Rotifera	Keratella	0.06445
E6	2016-05-30	yes	1	Cladocera	Bosmina	0.737674
E6	2016-05-30	yes	1	Calanoida	Calanoida	10.7507
E6	2016-05-30	yes	1	Copepotide	Copepotide	37.706
E6	2016-05-30	yes	1	Cyclopoida	Cyclopoida	118.181
E6	2016-05-30	yes	1	Cladocera	Daphnia	75.1509
E6	2016-05-30	yes	1	Rotifera	Asplanchna	1.70816
E6	2016-05-30	yes	1	Rotifera	Lepadella	0.196387
E6	2016-05-30	yes	1	Rotifera	Brachionus	1.45036
E6	2016-05-30	yes	1	Rotifera	Brachionus	6.97394
E6	2016-05-30	yes	1	Rotifera	Lecane	0.0256
E6	2016-05-30	yes	1	Rotifera	Keratella	0.59279
E6	2016-05-30	yes	1	Rotifera	Keratella	2.90762
E6	2016-05-30	yes	1	Rotifera	Keratella	0.02482
E6	2016-05-30	yes	1	Rotifera	Monostyla	0.0108
E6	2016-05-30	yes	1	Nauplii	Nauplii	357.103
E6	2016-05-30	yes	1	Rotifera	Notholca	0.738962
E6	2016-05-30	yes	1	Rotifera	Synchaeta	8.1949
E6	2016-06-06	yes	8	Cladocera	Bosmina	6.84355
E6	2016-06-06	yes	8	Cladocera	Chydorus	1.21407
E6	2016-06-06	yes	8	Copepotide	Copepotide	151.933
E6	2016-06-06	yes	8	Cyclopoida	Cyclopoida	193.431
E6	2016-06-06	yes	8	Calanoida	Calanoida	1.61017
E6	2016-06-06	yes	8	Cladocera	Daphnia	37.6675
E6	2016-06-06	yes	8	Rotifera	Brachionus	2.34856
E6	2016-06-06	yes	8	Rotifera	Keratella	0.517429
E6	2016-06-06	yes	8	Rotifera	Keratella	5.12378
E6	2016-06-06	yes	8	Nauplii	Nauplii	382.049
E6	2016-06-06	yes	8	Rotifera	Notholca	0.548385
E6	2016-06-13	yes	15	Cladocera	Chydorus	0.512314
E6	2016-06-13	yes	15	Copepotide	Copepotide	40.476
E6	2016-06-13	yes	15	Cyclopoida	Cyclopoida	51.5366
E6	2016-06-13	yes	15	Cladocera	Daphnia	35.1015
E6	2016-06-13	yes	15	Rotifera	Notholca	0.0356974
E6	2016-06-13	yes	15	Nauplii	Nauplii	187.293
E6	2016-06-13	yes	15	Rotifera	Keratella	1.90169
E6	2016-06-13	yes	15	Rotifera	Keratella	0.0276564
E6	2016-06-27	yes	29	Cladocera	Chydorus	16.4994
E6	2016-06-27	yes	29	Copepotide	Copepotide	29.3294
E6	2016-06-27	yes	29	Cyclopoida	Cyclopoida	117.931
E6	2016-06-27	yes	29	Cladocera	Daphnia	27.0053
E6	2016-06-27	yes	29	Rotifera	Brachionus	207.007
E6	2016-06-27	yes	29	Rotifera	Keratella	0.0231525
E6	2016-06-27	yes	29	Nauplii	Nauplii	263.538
E6	2016-06-27	yes	29	Rotifera	Keratella	11.258
E6	2016-07-11	yes	43	Cladocera	Bosmina	1.52743
E6	2016-07-11	yes	43	Cladocera	Chydorus	192.069
E6	2016-07-11	yes	43	Copepotide	Copepotide	36.7861
E6	2016-07-11	yes	43	Cyclopoida	Cyclopoida	200.323
E6	2016-07-11	yes	43	Cladocera	Daphnia	294.892
E6	2016-07-11	yes	43	Rotifera	Brachionus	17.6888
E6	2016-07-11	yes	43	Nauplii	Nauplii	2709.37
E6	2016-07-11	yes	43	Rotifera	Keratella	125.238
E7	2016-05-30	yes	1	Cladocera	Bosmina	1.2584
E7	2016-05-30	yes	1	Cladocera	Chydorus	0.537466
E7	2016-05-30	yes	1	Copepotide	Copepotide	33.344
E7	2016-05-30	yes	1	Cyclopoida	Cyclopoida	112.877
E7	2016-05-30	yes	1	Cladocera	Daphnia	74.9609
E7	2016-05-30	yes	1	Calanoida	Calanoida	22.872
E7	2016-05-30	yes	1	Rotifera	Asplanchna	4.47746
E7	2016-05-30	yes	1	Rotifera	Brachionus	4.42173
E7	2016-05-30	yes	1	Rotifera	Euchlanis	3.68928
E7	2016-05-30	yes	1	Rotifera	Keratella	0.0492075
E7	2016-05-30	yes	1	Rotifera	Keratella	2.27578
E7	2016-05-30	yes	1	Rotifera	Lepadella	0.1048
E7	2016-05-30	yes	1	Rotifera	Monostyla	0.0343
E7	2016-05-30	yes	1	Nauplii	Nauplii	190.414
E7	2016-05-30	yes	1	Rotifera	Notholca	0.912982
E7	2016-05-30	yes	1	Rotifera	Synchaeta	27.5728
E7	2016-06-06	yes	8	Cladocera	Bosmina	0.732916
E7	2016-06-06	yes	8	Cladocera	Chydorus	5.82854
E7	2016-06-06	yes	8	Copepotide	Copepotide	35.3236
E7	2016-06-06	yes	8	Cyclopoida	Cyclopoida	172.24
E7	2016-06-06	yes	8	Calanoida	Calanoida	17.8228
E7	2016-06-06	yes	8	Cladocera	Daphnia	238.168
E7	2016-06-06	yes	8	Rotifera	Euchlanis	1.38549
E7	2016-06-06	yes	8	Rotifera	Anuraeopsis	0.169032
E7	2016-06-06	yes	8	Rotifera	Keratella	0.011664
E7	2016-06-06	yes	8	Rotifera	Keratella	1.94662
E7	2016-06-06	yes	8	Rotifera	Monostyla	0.08788
E7	2016-06-06	yes	8	Nauplii	Nauplii	250.335
E7	2016-06-06	yes	8	Rotifera	Notholca	3.74096
E7	2016-06-06	yes	8	Rotifera	Trichocerca	0.382148
E7	2016-06-13	yes	15	Cladocera	Bosmina	1.00779
E7	2016-06-13	yes	15	Cladocera	Chydorus	6.30314
E7	2016-06-13	yes	15	Copepotide	Copepotide	7.49921
E7	2016-06-13	yes	15	Cyclopoida	Cyclopoida	93.0349
E7	2016-06-13	yes	15	Cladocera	Daphnia	748.6
E7	2016-06-13	yes	15	Rotifera	Keratella	0.0826225
E7	2016-06-13	yes	15	Rotifera	Lepadella	0.0256
E7	2016-06-13	yes	15	Nauplii	Nauplii	542.063
E7	2016-06-13	yes	15	Rotifera	Notholca	0.341467
E7	2016-06-13	yes	15	Rotifera	Keratella	0.512311
E7	2016-06-13	yes	15	Rotifera	Keratella	0.191453
E7	2016-06-13	yes	15	Rotifera	Trichocerca	2.4882
E7	2016-06-27	yes	29	Cladocera	Bosmina	12.6639
E7	2016-06-27	yes	29	Cladocera	Chydorus	21.9548
E7	2016-06-27	yes	29	Copepotide	Copepotide	0.336038
E7	2016-06-27	yes	29	Cyclopoida	Cyclopoida	4.25582
E7	2016-06-27	yes	29	Cladocera	Daphnia	152.717
E7	2016-06-27	yes	29	Rotifera	Keratella	0.10206
E7	2016-06-27	yes	29	Rotifera	Lepadella	0.0307063
E7	2016-06-27	yes	29	Rotifera	Monostyla	0.170475
E7	2016-06-27	yes	29	Nauplii	Nauplii	381.726
E7	2016-07-11	yes	43	Cladocera	Alona	0.841927
E7	2016-07-11	yes	43	Cladocera	Bosmina	941.025
E7	2016-07-11	yes	43	Cladocera	Chydorus	194.646
E7	2016-07-11	yes	43	Copepotide	Copepotide	19.9498
E7	2016-07-11	yes	43	Cyclopoida	Cyclopoida	55.6622
E7	2016-07-11	yes	43	Cladocera	Daphnia	907.128
E7	2016-07-11	yes	43	Rotifera	Brachionus	4.1289
E7	2016-07-11	yes	43	Rotifera	Keratella	0.05488
E7	2016-07-11	yes	43	Rotifera	Euchlanis	2.9555
E7	2016-07-11	yes	43	Rotifera	Lepadella	0.05
E7	2016-07-11	yes	43	Nauplii	Nauplii	407.76
E7	2016-07-11	yes	43	Rotifera	Notholca	0.0232925
E7	2016-07-11	yes	43	Rotifera	Keratella	38.2269
E7	2016-07-11	yes	43	Rotifera	Trichocerca	0.821633
E9	2016-05-30	no	1	Cladocera	Bosmina	0.422941
E9	2016-05-30	no	1	Cladocera	Chydorus	0.208597
E9	2016-05-30	no	1	Copepotide	Copepotide	19.0831
E9	2016-05-30	no	1	Cyclopoida	Cyclopoida	24.0385
E9	2016-05-30	no	1	Calanoida	Calanoida	1.54179
E9	2016-05-30	no	1	Cladocera	Daphnia	0.586639
E9	2016-05-30	no	1	Rotifera	Brachionus	1.24805
E9	2016-05-30	no	1	Rotifera	Brachionus	0.648
E9	2016-05-30	no	1	Rotifera	Euchlanis	0.672995
E9	2016-05-30	no	1	Rotifera	Keratella	2.2794
E9	2016-05-30	no	1	Rotifera	Keratella	0.017576
E9	2016-05-30	no	1	Rotifera	Lepadella	0.561705
E9	2016-05-30	no	1	Rotifera	Monostyla	0.291384
E9	2016-05-30	no	1	Nauplii	Nauplii	188.442
E9	2016-05-30	no	1	Rotifera	Synchaeta	0.03458
E9	2016-06-06	no	8	Cladocera	Bosmina	2.65348
E9	2016-06-06	no	8	Cladocera	Chydorus	0.199324
E9	2016-06-06	no	8	Copepotide	Copepotide	22.5761
E9	2016-06-06	no	8	Cyclopoida	Cyclopoida	26.6668
E9	2016-06-06	no	8	Calanoida	Calanoida	3.16328
E9	2016-06-06	no	8	Cladocera	Daphnia	13.447
E9	2016-06-06	no	8	Rotifera	Brachionus	0.73002
E9	2016-06-06	no	8	Rotifera	Lepadella	1.44219
E9	2016-06-06	no	8	Rotifera	Monostyla	0.243381
E9	2016-06-06	no	8	Nauplii	Nauplii	655.525
E9	2016-06-06	no	8	Rotifera	Keratella	9.4663
E9	2016-06-06	no	8	Rotifera	Keratella	0.52128
E9	2016-06-13	no	15	Cladocera	Bosmina	11.1605
E9	2016-06-13	no	15	Calanoida	Calanoida	4.71048
E9	2016-06-13	no	15	Cladocera	Chydorus	0.557249
E9	2016-06-13	no	15	Copepotide	Copepotide	5.67221
E9	2016-06-13	no	15	Cyclopoida	Cyclopoida	16.6128
E9	2016-06-13	no	15	Cladocera	Eubosmina	6.24793
E9	2016-06-13	no	15	Cladocera	Daphnia	71.3894
E9	2016-06-13	no	15	Rotifera	Keratella	0.0878225
E9	2016-06-13	no	15	Rotifera	Lepadella	0.340644
E9	2016-06-13	no	15	Rotifera	Monostyla	0.051975
E9	2016-06-13	no	15	Nauplii	Nauplii	984.603
E9	2016-06-13	no	15	Rotifera	Keratella	6.64384
E9	2016-06-13	no	15	Rotifera	Keratella	1.89464
E9	2016-06-27	no	29	Cladocera	Bosmina	61.03
E9	2016-06-27	no	29	Calanoida	Calanoida	1.51342
E9	2016-06-27	no	29	Cladocera	Chydorus	12.1317
E9	2016-06-27	no	29	Copepotide	Copepotide	2.09332
E9	2016-06-27	no	29	Cyclopoida	Cyclopoida	13.2758
E9	2016-06-27	no	29	Cladocera	Daphnia	46.6414
E9	2016-06-27	no	29	Rotifera	Keratella	1.16011
E9	2016-06-27	no	29	Rotifera	Monostyla	0.422644
E9	2016-06-27	no	29	Nauplii	Nauplii	982.366
E9	2016-06-27	no	29	Rotifera	Keratella	0.0708725
E9	2016-07-11	no	43	Cladocera	Bosmina	137.666
E9	2016-07-11	no	43	Cladocera	Chydorus	259.26
E9	2016-07-11	no	43	Cyclopoida	Cyclopoida	13.2466
E9	2016-07-11	no	43	Cladocera	Daphnia	2.12952
E9	2016-07-11	no	43	Rotifera	Brachionus	0.117188
E9	2016-07-11	no	43	Rotifera	Keratella	1.39005
E9	2016-07-11	no	43	Rotifera	Monostyla	0.393619
E9	2016-07-11	no	43	Nauplii	Nauplii	932.553
E9	2016-07-11	no	43	Rotifera	Keratella	2.13898
E9	2016-07-11	no	43	Rotifera	Keratella	0.06883
